# Supplementary material for: Genetic Assessment of a Captive Population of Eurasian Stone-Curlew (Burhinus oedicnemus), Source for the Reinforcement of Wild Populations
Source: Biology (Basel). 2024 Nov 27;13(12):982. doi: 10.3390/biology13120982 (PMC11726720; doi:10.3390/biology13120982)
Supplement: Supplementary file 1 [file biology-13-00982-s001.zip]

Archive with 1 entries (1 files):
- biology-3285361-supplementary.pdf
